# Supplementary material for: Selectivity Determinants of RHO GTPase Binding to IQGAPs
Source: Int J Mol Sci. 2021 Nov 22;22(22):12596. doi: 10.3390/ijms222212596 (PMC8625570; doi:10.3390/ijms222212596)
Supplement: Supplementary file 1 [file ijms-22-12596-s001.zip]

Archive with 1 entries (1 files):
- ijms-1460011-supplementary.pdf
